# Supplementary material for: Identification of Male- and Female-Specific Olfaction Genes in Antennae of the Oriental Fruit Fly (Bactrocera dorsalis)
Source: PLoS One. 2016 Feb 4;11(2):e0147783. doi: 10.1371/journal.pone.0147783 (PMC4741523; doi:10.1371/journal.pone.0147783)
Supplement: S1 Text — (TXT) [file pone.0147783.s002.txt]

S1 Text Information about the male and female B. dorsalis transcriptomes in GenBank
SubmissionID:SUB803790
BioProject ID:PRJNA273535
Organism name/label:Bactrocera dorsalis/Fujian
Title:Bactrocera dorsalis
Locus tag prefixes:	
TN31(SAMN03296001)
TN32(SAMN03296007)
